# Supplementary material for: The Anti-Tumorigenic Role of Cannabinoid Receptor 2 in Non-Melanoma Skin Cancer
Source: Int J Mol Sci. 2023 Apr 24;24(9):7773. doi: 10.3390/ijms24097773 (PMC10178456; doi:10.3390/ijms24097773)
Supplement: Supplementary file 1 [file ijms-24-07773-s001.zip]

Archive with 1 entries (1 files):
- ijms-2353733-supplementary.pdf
